# Supplementary material for: The Evolving Challenge of Appropriate Antibiotics Use in Hospitalized COVID-19 Patients: A Systematic Literature Review
Source: Antibiotics (Basel). 2024 Jun 12;13(6):545. doi: 10.3390/antibiotics13060545 (PMC11200443; doi:10.3390/antibiotics13060545)
Supplement: Supplementary file 1 [file antibiotics-13-00545-s001.zip]

Archive with 1 entries (1 files):
- antibiotics-3034841-supplementary.pdf
